# Supplementary material for: Genomic insights into local adaptation and vulnerability of Quercus longinux to climate change
Source: BMC Plant Biol. 2024 Apr 13;24:279. doi: 10.1186/s12870-024-04942-8 (PMC11015620; doi:10.1186/s12870-024-04942-8)
Supplement: Supplementary file 2 — Supplementary Material 2 [file 12870_2024_4942_MOESM2_ESM.xlsx]

## Sheet: TableS1_populations
Table S1 Sampling locations of each population usied in this study.
Population	Group	Code	Sample size	longitude	lattitude
Chikeshan	Eastern	CK	7	121.41	23.3986
Doulanshan	Eastern	DL	7	121.176	22.8801
Guangfu trail	Eastern	GF	5	121.372	23.6709
Hongshi trail	Eastern	HS	7	121.129	23.0802
Chinshuiying trail	Eastern	JSY	19	120.772	22.4056
Lichia trail	Eastern	LJ	9	121.022	22.8156
Nanshan	Eastern	NS	9	121.363	24.4094
Shenmihu Ilan	Eastern	SMH	7	121.742	24.3969
Taiping Ilan	Eastern	TP	6	121.518	24.528
Taroko	Eastern	TR	6	121.395	24.1854
Gaoshi	HC	GS	5	120.831	22.1241
Lanrenxi	HC	LZ	10	120.859	22.0555
shouka	HC	SK	9	120.834	22.2426
Badulshan	Western	BD	6	121.524	24.855
Beidongyanshan	Western	BDY	5	121.145	24.0801
Beichatienshan	Western	BX	7	121.423	24.7965
Dadongshan	Western	DD	10	120.73	23.4648
Dasyueshan	Western	DS	10	120.938	24.2355
Kuantaoshan	Western	GD	9	121.013	24.0205
Huisun experimental forest station	Western	HSL	6	121.029	24.073
Jioucyonggenshan	Western	JCG	8	121.664	24.878
Mingchi	Western	MS	13	121.453	24.6483
Shanlinxi	Western	SLS	6	120.793	23.6322
Tengjhih	Western	TZ	9	120.75	23.0661
Yulao	Western	YL	5	121.281	24.6699
Yangmingshan	Western	YM	5	121.551	25.1593

## Sheet: TableS2_117variables
Table S2 Names, discriptions, and sources of the 117 variables.
Variable	Discription	Category	Source
TAVG01-12	average temperature (°C) for each month	climate	WorldClim Version2
TMAX01-12	maximum temperature (°C) for each month	climate	WorldClim Version2
TMIN01-12	minimum temperature (°C) for each month	climate	WorldClim Version2
PREC01-12	precipitation (mm) for each month	climate	WorldClim Version2
SRAD01-12	solar radiation (kJ m-2 day-1) for each month	climate	WorldClim Version2
VAPR01-12	water vapor pressure (kPa) for each month	climate	WorldClim Version2
WIND01-12	wind speed (m s-1) for each month	climate	WorldClim Version2
Aridity	Global Aridity Index	climate	Trabucco & Zomer, 2018
PET	Potential evapotranspiration	climate	Trabucco & Zomer, 2018
BIO01	Annual Mean Temperature	climate	WorldClim Version2
BIO02	Mean Diurnal Range (Mean of monthly (max temp - min temp))	climate	WorldClim Version2
BIO03	Isothermality (BIO2/BIO7) (×100)	climate	WorldClim Version2
BIO04	Temperature Seasonality (standard deviation ×100)	climate	WorldClim Version2
BIO05	Max Temperature of Warmest Month	climate	WorldClim Version2
BIO06	Min Temperature of Coldest Month	climate	WorldClim Version2
BIO07	Temperature Annual Range (BIO5-BIO6)	climate	WorldClim Version2
BIO08	Mean Temperature of Wettest Quarter	climate	WorldClim Version2
BIO09	Mean Temperature of Driest Quarter	climate	WorldClim Version2
BIO10	Mean Temperature of Warmest Quarter	climate	WorldClim Version2
BIO11	Mean Temperature of Coldest Quarter	climate	WorldClim Version2
BIO12	Annual Precipitation	climate	WorldClim Version2
BIO13	Precipitation of Wettest Month	climate	WorldClim Version2
BIO14	Precipitation of Driest Month	climate	WorldClim Version2
BIO15	Precipitation Seasonality (Coefficient of Variation)	climate	WorldClim Version2
BIO16	Precipitation of Wettest Quarter	climate	WorldClim Version2
BIO17	Precipitation of Driest Quarter	climate	WorldClim Version2
BIO18	Precipitation of Warmest Quarter	climate	WorldClim Version2
BIO19	Precipitation of Coldest Quarter	climate	WorldClim Version2
CLYPPT	Proportion of clay particles (< 0.002 mm) in the fine earth fraction	soil	SoilGrids
CECSOL	Cation Exchange Capacity of the soil	soil	SoilGrids
BLDFIE	Bulk density (fine earth)	soil	SoilGrids
PHIKCL	pH index measured in KCl solution	soil	SoilGrids
ORCDRC	Soil organic carbon content	soil	SoilGrids
NITROGEN	Total nitrogen (N)	soil	SoilGrids
SNDPPT	Proportion of sand particles (> 0.05 mm) in the fine earth fraction	soil	SoilGrids
SLTPPT	Proportion of silt particles (≥ 0.002 mm and ≤ 0.05 mm) in the fine earth fraction	soil	SoilGrids
ELEVATION	Altitude (m)	topography	https://data.gov.tw/
ROUGHNESS	Transformed by R package terra	topography	https://data.gov.tw/
ASPECT	Transformed by R package terra	topography	https://data.gov.tw/
SLOPE	Transformed by R package terra	topography	https://data.gov.tw/

## Sheet: TableS3_20variables
Table S3 Names, discriptions, and categories of the 20 retained variables.
Variable	Discription	Category
BIO01	Annual Mean Temperature	climate
BIO03	Isothermality (BIO2/BIO7) (×100)	climate
BIO12	Annual Precipitation	climate
PREC04	precipitation (mm) of April	climate
PREC10	precipitation (mm) of October	climate
SRAD09	solar radiation (kJ m-2 day-1) of September	climate
WIND07	wind speed (m s-1) of July	climate
WIND09	wind speed (m s-1) of September	climate
WIND10	wind speed (m s-1) of October	climate
BLDFIE	Bulk density (fine earth)	soil
CECSOL	Cation Exchange Capacity of the soil	soil
CLYPPT	Proportion of clay particles (< 0.002 mm) in the fine earth fraction	soil
NITROGEN	Total nitrogen (N)	soil
ORCDRC	Soil organic carbon content	soil
PHIKCL	pH index measured in KCl solution	soil
SLTPPT	Proportion of silt particles (≥ 0.002 mm and ≤ 0.05 mm) in the fine earth fraction	soil
SNDPPT	Proportion of sand particles (> 0.05 mm) in the fine earth fraction	soil
ASPECT	Transformed by R package terra	topography
ELEVATION	Transformed by R package terra	topography
ROUGHNESS	Transformed by R package terra	topography

## Sheet: TableS4_leaf_traits
Table S4 Names and discriptions of the leaf traits used in this study
Trait	Tye	Code
Dry weight (g)	Measured	DW
Thickness(mm)	Measured	THI
Abaxial color	Measured	SC
Leaf area (mm2)	Measured	LA
Leaf length (cm)	Measured	LL
Leaf width(cm)	Measured	LW
Leaf leaf apex width (cm)	Measured	LAW
Serrate margin length (cm)	Measured	SML
Petiole length (cm)	Measured	PL
Petiole diameter (mm)	Measured	PD
2o vein number for left blade	Measured	VNL
2o vein number for right blade	Measured	VNR
Specific leaf area	Computational	SLA
Leaf length/leaf width	Computational	LL/LW
Leaf length/petiole length	Computational	LL/PL
Leaf leaf apex width /leaf width	Computational	LAW/LW
Serrate margin length/leaf length	Computational	SML/LL
Petiole length/petiole width	Computational	PL/PD

## Sheet: Table S5_genetic_PERMANOVA
Table S5 Result of PERMANOVA analysis based on geentic sites. E, eastern group; W, western group; HC, Hen-Chung group.
Pairs	F	R2	P-value	Adjusted p-value
E vs W	5.242	0.028	0.001	0.003
E vs HC	6.009	0.042	0.001	0.003
W vs HC	7.865	0.081	0.001	0.003

## Sheet: Table_S6_fastsimcoal2
Table S6. Results of the demographic models and the parameters estimated by fastsimcoal2. Time of all evolutionary events are represented by generation. ΔL, the difference between expected and observed likelihood; ΔAIC, AIC difference between the current and the best model; AIC, Akaike Information Criterion; Lower_CI, lower value of the 95% confidence interval; Upper_CI, upper value of the 95% co…
Parameter	ΔAIC	Mean	Median	Mode	Lower_CI	Upper_CI
(a) Nomigration	0
AIC		1.33385e+06	1.33384e+06	1.33227e+06	1.33382e+06	1.33388e+06
ΔL		36.604	36.5874	24.6551	36.3446	36.8633
NEW		104602	102858	26554.4	102398	106805
NHC		37008.1	36859.3	1616.15	35641.6	38374.5
NAEW		260591	255694	90453.3	256320	264862
NAHC		158914	155659	68593.7	156477	161351
NANC		6652.15	6653.65	6653.98	6650.05	6654.25
TNOMIG		230.322	230.57	206.61	229.242	231.403
TDIV		392.073	392.37	383.87	391.38	392.766
(b)Secondcontact	25112.2
AIC		1.35896e+06	1.3589e+06	1.35626e+06	1.3589e+06	1.35902e+06
ΔL		846.246	830.093	373.436	834.94	857.551
NEW		15642.9	14742.2	2695.82	15202	16083.9
NHC		1317.3	1315.97	1337.39	1305.9	1328.7
NAEW		458749	449571	182148	453030	464469
NAHC		265236	259560	118969	260903	269570
NANC		323910	315072	92255.6	318300	329519
MIG1		0.0174179	0.0170184	0.00579035	0.0171266	0.0177092
MIG2		0.0387689	0.0384209	0.0146734	0.0382573	0.0392806
TNOMIG		6541.32	6540.93	3842.27	6469.34	6613.29
TDIV		14945	14843.3	14947.8	14801.6	15088.4
(c)Earlymigration	31839.9
AIC		1.36569e+06	1.36569e+06	1.36406e+06	1.36566e+06	1.36572e+06
ΔL		207.48	206.189	219.053	205.964	208.995
NEW		101132	98614.3	39178	99381.6	102883
NHC		59961.1	58197.1	8099.76	58712.2	61210.1
NAEW		293257	281763	51038.4	287137	299378
NAHC		63215.6	61746.6	11097	62041.7	64389.4
NANC		264467	258736	46635.9	259296	269637
CIG1		0.0601135	0.0593172	0.0268027	0.0592975	0.0609296
CIG2		0.069633	0.0686763	0.031899	0.0686086	0.0706574
TNOMIG		527.879	528.52	480.39	525.406	530.352
TDIV		7659.63	7655.18	4141.09	7581.02	7738.24
(d) Consistmigration	37384.8
AIC		1.37123e+06	1.37119e+06	1.36808e+06	1.37116e+06	1.37131e+06
ΔL		1176.61	1172.99	589.891	1162.41	1190.81
NEW		36519.3	35369.2	7094.43	35642.4	37396.2
NHC		2812.94	2754.82	864.27	2724.46	2901.41
NAEW		177711	176907	89946.9	175726	179697
NAHC		134443	132081	41137.5	131982	136905
NANC		395666	393134	146270	389541	401790
MIG1		0.0114155	0.0112574	0.00413162	0.0112163	0.0116147
MIG2		0.0367488	0.0365814	0.014612	0.0362897	0.0372079
CIG1		0.0213546	0.0209007	0.00555549	0.0209032	0.021806
CIG2		0.0128791	0.0124921	0.00195032	0.0125941	0.013164
TNOMIG		7820.61	7730.53	4245.74	7737.81	7903.4
TDIV		12601.5	12492.7	13211.9	12467.3	12735.6

## Sheet: TableS7 annotation
Table S7 Functional annotaion of adaptive SNP sites and involved genes. CHR, chromosome name of reference genome; Ortholog, annotated orthologous gene of Arabinopsis thaliana; GO, Gene ontology of invloved gene; Pathway, KEGG pathway invlos the associated gene.
Associated SNP	CHR	Ortholog	Gene name	GO	Pathway	Associated environmental factors
SNP395-396	Qrob_Chr01	ath:ArthCp014	rpoB		RNA polymerase KEGG PATHWAY ath03020	WIND10	WIND09	BIO01	PHIKCL	ORCDRC	CLYPPT	CECSOL	SLTPPT	SRAD09	BIO12	ASPECT
SNP415	Qrob_Chr01	ath:AT1G15720	TRFL5	nucleus Gene Ontology GO:0005634		PREC10	ASPECT
SNP418	Qrob_Chr01	ath:AT2G40435		molecular_function Gene Ontology GO:0003674 DNA-binding transcription factor activity Gene Ontology GO:0003700 cellular_component Gene Ontology GO:0005575 nucleus Gene Ontology GO:0005634 regulation of transcription, DNA-templated Gene Ontology GO:0006355 biological_process Gene Ontology GO:0008150 sequence-specific DNA binding Gene Ontology GO:0043565		PREC04	BIO01	CLYPPT	SNDPPT	SLTPPT
SNP439-443	Qrob_Chr01	ath:AT2G29040		Golgi apparatus Gene Ontology GO:0005794 protein glycosylation Gene Ontology GO:0006486		WIND10	CECSOL	PREC10
SNP454	Qrob_Chr01	ath:AT3G12580	HSP70	ATP binding Gene Ontology GO:0005524 cell wall Gene Ontology GO:0005618 cytoplasm Gene Ontology GO:0005737 mitochondrion Gene Ontology GO:0005739 vacuolar membrane Gene Ontology GO:0005774 endoplasmic reticulum Gene Ontology GO:0005783 Golgi apparatus Gene Ontology GO:0005794 cytosol Gene Ontology GO:0005829 plasma membrane Gene Ontology GO:0005886 protein folding Gene Ontology GO:0006457 respons…	Protein processing in endoplasmic reticulum KEGG PATHWAY ath04141 Parkinson disease PANTHER P00049 Spliceosome KEGG PATHWAY ath03040 Apoptosis signaling pathway PANTHER P00006 Endocytosis KEGG PATHWAY ath04144	WIND09	BIO03	CLYPPT	ASPECT
SNP803	Qrob_Chr04	ath:AT1G66950	ABCG39	response to reactive oxygen species Gene Ontology GO:0000302 mitochondrion Gene Ontology GO:0005739 plasma membrane Gene Ontology GO:0005886 ATPase activity Gene Ontology GO:0016887 ATPase-coupled transmembrane transporter activity Gene Ontology GO:0042626 xenobiotic transport Gene Ontology GO:0042908		BIO01	PHIKCL
SNP838	Qrob_Chr05	ath:AT1G80300	NTT1	ATP:ADP antiporter activity Gene Ontology GO:0005471 mitochondrion Gene Ontology GO:0005739 chloroplast Gene Ontology GO:0009507 plastid Gene Ontology GO:0009536 chloroplast envelope Gene Ontology GO:0009941		ORCDRC	SNDPPT
SNP878-882	Qrob_Chr05	ath:AT1G30330	ARF6	DNA-binding transcription factor activity Gene Ontology GO:0003700 protein binding Gene Ontology GO:0005515 nucleus Gene Ontology GO:0005634 regulation of transcription, DNA-templated Gene Ontology GO:0006355 response to auxin Gene Ontology GO:0009733 flower development Gene Ontology GO:0009908		BIO12	ASPECT
SNP951	Qrob_Chr06	ath:AT1G08970	NF-YC9	RNA polymerase II cis-regulatory region sequence-specific DNA binding Gene Ontology GO:0000978 DNA-binding transcription activator activity, RNA polymerase II-specific Gene Ontology GO:0001228 DNA-binding transcription factor activity Gene Ontology GO:0003700 protein binding Gene Ontology GO:0005515 extracellular region Gene Ontology GO:0005576 nucleus Gene Ontology GO:0005634 cytoplasm Gene Onto…		WIND07	PREC10	PREC04	BIO01	PHIKCL	CLYPPT	ELEVATION
SNP994	Qrob_Chr06	ath:ArthMp026	nad2		Metabolic pathways KEGG PATHWAY ath01100 Oxidative phosphorylation KEGG PATHWAY ath00190 NAD/NADH phosphorylation and dephosphorylation BioCyc PWY-5083 aerobic respiration III (alternative oxidase pathway) BioCyc PWY-4302 aerobic respiration I (cytochrome c) BioCyc PWY-3781	WIND07	BIO03	ASPECT
SNP1147	Qrob_Chr07	ath:AT3G51650		molecular_function Gene Ontology GO:0003674 biological_process Gene Ontology GO:0008150 chloroplast Gene Ontology GO:0009507		PREC04	BIO01	ORCDRC	CLYPPT	BLDFIE	SLTPPT
SNP1187-1189	Qrob_Chr08	ath:ArthMp020	cob		Metabolic pathways KEGG PATHWAY ath01100 Oxidative phosphorylation KEGG PATHWAY ath00190 aerobic respiration I (cytochrome c) BioCyc PWY-3781	BIO12
SNP1298	Qrob_Chr08	ath:AT4G09650	ATPD	mRNA binding Gene Ontology GO:0003729 cytosol Gene Ontology GO:0005829 response to cold Gene Ontology GO:0009409 chloroplast Gene Ontology GO:0009507 chloroplast thylakoid Gene Ontology GO:0009534 chloroplast thylakoid membrane Gene Ontology GO:0009535 thylakoid Gene Ontology GO:0009579 photosynthetic electron transport in photosystem II Gene Ontology GO:0009772 photosynthetic electron transport …	Metabolic pathways KEGG PATHWAY ath01100 Photosynthesis KEGG PATHWAY ath00195	WIND10
SNP1424-1427	Qrob_Chr09	ath:AT4G08460		nucleus Gene Ontology GO:0005634 biological_process Gene Ontology GO:0008150		WIND10	PREC10	PREC04	ORCDRC	CECSOL	BLDFIE
SNP1467-1474	Qrob_Chr10	ath:AT3G29250	SDR4	copper ion binding Gene Ontology GO:0005507 extracellular region Gene Ontology GO:0005576 cytoplasm Gene Ontology GO:0005737		PREC04	BIO12	BIO01	CLYPPT	SLTPPT	WIND07	PREC10
SNP1547	Qrob_Chr10	ath:AT5G35450		plasma membrane Gene Ontology GO:0005886 ADP binding Gene Ontology GO:0043531		ORCDRC	SLTPPT
SNP1715	Qrob_Chr11	ath:AT5G64400				WIND10	WIND09	PREC10	PREC04	BLDFIE
SNP1807, 1815, 1820, 1825, 1827, 1832	Qrob_Chr11	ath:AT2G36380	ABCG34	mitochondrion Gene Ontology GO:0005739 plasma membrane Gene Ontology GO:0005886 ATPase activity Gene Ontology GO:0016887 ATPase-coupled transmembrane transporter activity Gene Ontology GO:0042626		BIO01	CLYPPT	PREC04	WIND10	PHIKCL
SNP1843	Qrob_Chr11	ath:AT4G38200			Endocytosis KEGG PATHWAY ath04144	CLYPPT	SNDPPT
SNP1863-1865	Qrob_Chr12	ath:AT1G03080	NET1D	plasma membrane Gene Ontology GO:0005886 actin filament binding Gene Ontology GO:0051015		WIND10	PREC04	BIO01	PHIKCL	CLYPPT	SNDPPT
SNP26	Qrob_H2.3_Sc0000030	ath:AT5G59420	ORP3C	nucleus Gene Ontology GO:0005634 cytosol Gene Ontology GO:0005829 lipid binding Gene Ontology GO:0008289 plastid Gene Ontology GO:0009536 sterol transporter activity Gene Ontology GO:0015248 membrane Gene Ontology GO:0016020 sterol binding Gene Ontology GO:0032934 intracellular membrane-bounded organelle Gene Ontology GO:0043231		BIO01	PHIKCL	ORCDRC	SLTPPT
SNP35	Qrob_H2.3_Sc0000044	ath:AT2G26590	RPN13	protein binding Gene Ontology GO:0005515 nucleus Gene Ontology GO:0005634 cytoplasm Gene Ontology GO:0005737 ubiquitin-dependent protein catabolic process Gene Ontology GO:0006511 proteasome regulatory particle, lid subcomplex Gene Ontology GO:0008541 ubiquitin binding Gene Ontology GO:0043130 endopeptidase activator activity Gene Ontology GO:0061133 proteasome binding Gene Ontology GO:0070628	Proteasome KEGG PATHWAY ath03050	ORCDRC	BLDFIE	SLTPPT
SNP56	Qrob_H2.3_Sc0000161	ath:AT5G66850	MAPKKK5	activation of MAPK activity Gene Ontology GO:0000187 pattern recognition receptor signaling pathway Gene Ontology GO:0002221 protein kinase activity Gene Ontology GO:0004672 protein serine/threonine kinase activity Gene Ontology GO:0004674 MAP kinase kinase kinase activity Gene Ontology GO:0004709 protein binding Gene Ontology GO:0005515 ATP binding Gene Ontology GO:0005524 cytosol Gene Ontology …		PREC10
SNP140	Qrob_H2.3_Sc0000298	ath:ArthCp035	petA		Metabolic pathways KEGG PATHWAY ath01100 Photosynthesis KEGG PATHWAY ath00195	BIO03	NITROGEN
SNP147	Qrob_H2.3_Sc0000298	ath:ArthCp018	psbC		Metabolic pathways KEGG PATHWAY ath01100 Photosynthesis KEGG PATHWAY ath00195	BIO01	ORCDRC	BLDFIE
SNP159	Qrob_H2.3_Sc0000298	ath:ArthMp050	orfX			WIND10	WIND07	PREC10	BIO03	CECSOL
SNP196-197	Qrob_H2.3_Sc0000298	ath:AT2G07641		mitochondrion Gene Ontology GO:0005739		SRAD09	BIO12	NITROGEN	ASPECT
SNP205	Qrob_H2.3_Sc0000298	ath:AT1G77120	ADH1	response to hypoxia Gene Ontology GO:0001666 alcohol dehydrogenase (NAD+) activity Gene Ontology GO:0004022 alcohol dehydrogenase activity, zinc-dependent Gene Ontology GO:0004024 cytoplasm Gene Ontology GO:0005737 Golgi apparatus Gene Ontology GO:0005794 cytosol Gene Ontology GO:0005829 plasma membrane Gene Ontology GO:0005886 response to osmotic stress Gene Ontology GO:0006970 zinc ion binding …	Metabolic pathways KEGG PATHWAY ath01100 Biosynthesis of secondary metabolites KEGG PATHWAY ath01110 Tyrosine metabolism KEGG PATHWAY ath00350 Fatty acid degradation KEGG PATHWAY ath00071 alpha-Linolenic acid metabolism KEGG PATHWAY ath00592 Glycolysis / Gluconeogenesis KEGG PATHWAY ath00010	PREC04	BIO01	ORCDRC
SNP223	Qrob_H2.3_Sc0000354	ath:AT1G33060	NAC014	DNA-binding transcription factor activity Gene Ontology GO:0003700 nucleus Gene Ontology GO:0005634 regulation of transcription, DNA-templated Gene Ontology GO:0006355		WIND07	BIO01	CLYPPT	ASPECT	ELEVATION
SNP224	Qrob_H2.3_Sc0000358	ath:AT2G31180	MYB14	transcription regulatory region sequence-specific DNA binding Gene Ontology GO:0000976 DNA-binding transcription factor activity Gene Ontology GO:0003700 nucleus Gene Ontology GO:0005634 response to cold Gene Ontology GO:0009409 positive regulation of transcription, DNA-templated Gene Ontology GO:0045893 response to freezing Gene Ontology GO:0050826		BIO01	ELEVATION
SNP241	Qrob_H2.3_Sc0000408	ath:AT1G05490	chr31	nucleus Gene Ontology GO:0005634 positive regulation of RNA interference Gene Ontology GO:1900370	Homologous recombination KEGG PATHWAY ath03440	CLYPPT	SNDPPT
SNP250, 255, 258, 260, 261, 262, 264	Qrob_H2.3_Sc0000482	ath:AT1G59780		cellular_component Gene Ontology GO:0005575 ADP binding Gene Ontology GO:0043531		WIND09	BIO12	ORCDRC
SNP268	Qrob_H2.3_Sc0000840	ath:AT1G77800				WIND10
SNP322	Qrob_H2.3_Sc0000962	ath:ArthMp044	nad1		Metabolic pathways KEGG PATHWAY ath01100 Oxidative phosphorylation KEGG PATHWAY ath00190	CLYPPT

## Sheet: Table S8 MLPE
Table S8 Results of the MLPE models on the datasets for outlier loci and all SNP sites. ΔAIC is the difference in AIC values between the specific model and the best-supported model (lowest AIC); logLik, log likelihood.
	Outlier loci						All loci
Model	ΔAIC	AIC	BIC	logLik	deviance		ΔAIC	AIC	BIC	logLik	deviance
IBD	19.33	141.72	156.86	-66.86	133.72		39.49	-1278.09	-1262.95	643.04	-1286.09
IBE_topo	20.19	142.58	157.72	-67.29	134.58		66.72	-1250.86	-1235.72	629.43	-1258.86
IBE_soil	22.58	144.98	160.11	-68.49	136.98		47.17	-1270.41	-1255.28	639.21	-1278.41
IBE_climate	9.64	132.04	147.17	-62.02	124.04		35.26	-1282.32	-1267.19	645.16	-1290.32
IBR_topo	0	122.4	137.53	-57.2	114.4		0	-1317.58	-1302.45	662.79	-1325.58
IBR_climate	10.08	132.48	147.62	-62.24	124.48		28.98	-1288.61	-1273.47	648.3	-1296.61

## Sheet: TableS9 pRDA
Table S9 Results of partial RDA performed with different datasets to decompose the influences of climate, geography, and demography on genetic variation. *p<0.05, **p<0.01, ***p<0.001. The statistical significance is given for each model (***, p ≤ 0.001) together with the percentage of explained genetic variance compared to the variance explained by the full model and compared to the total varian…
	Outlier SNPs				All SNPs
Partial RDA models	p (>F)	Proportion of explainable variation	Proportion of total variation		p (>F)	Proportion of explainable variation	Proportion of total variation
Full model	0.001 ***	1	0.421		0.001 ***	1	0.138
Pure environment	0.001 ***	0.156	0.066		0.001 ***	0.188	0.026
Pure geography	0.001 ***	0.102	0.043		0.001 ***	0.138	0.019
Pure demography	0.001 ***	0.081	0.034		0.001 ***	0.239	0.033
Joint environment/geography/demography		0.661	0.278			0.435	0.06
total unexplained			0.58				0.862

## Sheet: TableS10outlier_forwarselection
Table S10 Result of partial RDA with forward selection based on adaptive loci. Forward selection was stop with the criteria of p-value > 0.05 when involving the subsequent variavles.
variables	R2	R2Cum	AdjR2Cum	F	pvalue
PC1	0.189441	0.189441	0.185448	47.4444	0.001
PC2	0.0720566	0.261497	0.254186	19.7094	0.001
BLDFIE	0.0284437	0.289941	0.279343	8.05169	0.001
SLTPPT	0.0210626	0.311004	0.297224	6.114	0.001
ROUGHNESS	0.0168127	0.327817	0.310927	4.97741	0.001
PCNM3	0.011758	0.339574	0.319561	3.52511	0.001
BIO12	0.0100102	0.349585	0.326473	3.03192	0.001
PCNM8	0.00965439	0.359239	0.333085	2.95315	0.001
PCNM7	0.00906542	0.368304	0.339149	2.79843	0.001
PCNM10	0.00889979	0.377204	0.345101	2.77227	0.001
SRAD09	0.00858684	0.385791	0.350784	2.6982	0.001
NITROGEN	0.00846596	0.394257	0.356398	2.68342	0.001
PCNM6	0.00848288	0.40274	0.362089	2.71277	0.001
PCNM4	0.00720281	0.409943	0.366465	2.31932	0.002
PCNM2	0.00684335	0.416786	0.370499	2.2177	0.002
BIO01	0.00634066	0.423127	0.374031	2.06639	0.003
PREC10	0.00752552	0.430652	0.378893	2.47173	0.001
CLYPPT	0.00726091	0.437913	0.383518	2.40271	0.001
WIND09	0.00653712	0.44445	0.387394	2.17688	0.001
PCNM5	0.00557807	0.450028	0.390249	1.86621	0.005
WIND10	0.00549283	0.455521	0.39304	1.84615	0.007
SNDPPT	0.00563997	0.461161	0.396027	1.90497	0.008
PHIKCL	0.00535752	0.466519	0.398728	1.8177	0.004
BIO03	0.00530922	0.471828	0.401405	1.80937	0.012
ELEVATION	0.0051622	0.47699	0.403944	1.76676	0.012
PCNM12	0.00466259	0.481653	0.405939	1.60113	0.029
ORCDRC	0.00454096	0.486194	0.407816	1.5643	0.027
PREC04	0.00434621	0.49054	0.409489	1.50146	0.038
PCNM1	0.00520458	0.495744	0.412182	1.80623	0.013
CECSOL	0.00473622	0.500481	0.414357	1.64979	0.02
PCNM13	0.00424247	0.504723	0.415974	1.48189	0.047

[truncated: 5 more sheets: TableS11ql_outlier_gf_r2, TableS12_leaf_PERMANOVA, TableS13_leaf_forwardselection, TableS14_ENM_AUC, TableS15_RONA]
